# Supplementary material for: Cca-miR398 increases copper sulfate stress sensitivity via the regulation of CSD mRNA transcription levels in transgenic Arabidopsis thaliana
Source: PeerJ. 2020 May 26;8:e9105. doi: 10.7717/peerj.9105 (PMC7258901; doi:10.7717/peerj.9105)
Supplement: Table S3 [file peerj-08-9105-s003.xls]

## Sheet: Sheet1
	Table S3 List of primer sequences used for qRT-PCR
	Gene ID	Descritption	Remarks	Left Primer	Right Primer
	Unigene048628	CSD1	Candidate gene	TGGAGACCAATAATACCACAAG	AAAATCGAAATAACTGACAAGC
	Unigene032278	CSD2	Candidate gene	TTGTGGGACCATCGTCTTCCTG	GCCTCCGCTCGTTCTACTTCCT
	Unigene032279	CSD2	Candidate gene	CGTAACAACGCCTTCGACTTTT	ACCTTCACCACCCAACTCCTCT
	Unigene023925	CSD3	Candidate gene	TGATCAGATTCTGCTCAGTGGT	TCTTGCTAAGTTCATGTCCACC
	At1g08830	CSD1	Candidate gene	TAGCCCTGGAGACCAATGATGC	CAGACCCTGATGACCTCGGAAAG
	At2g28190	CSD2	Candidate gene	GTGAACCACAAAGGCTCTTCCA	CAACAGGACCACATTTCAACCC
	At5g1800	CDS3	Candidate gene	CTGCGTTTCCAGTTGATTTGCT	GGCGATTTGGGTAACATTCTTG
	miR397		Candidate miRNA	TCATTGAGTGCAGCGTTGATG	GCGAGCACAGAATTAATACGAC
	miR408		Candidate miRNA	ACAGGGAACAAGCAGAGCATG	GCGAGCACAGAATTAATACGAC
	cca-miR398		Candidate miRNA	TGTGTTCTCAGGTCGCCCCTG	GCGAGCACAGAATTAATACGAC
	Actin		Constitutive gene	GCTGAACGGGAAATTGTC	AGAGATGGCTGGAAGAGG
	5.8S ribosomal RNA	5.8S rRNA	Constitutive miRNA	GTCTGCCTGGGTGTCACGCAA	GCGAGCACAGAATTAATACGAC
