# Supplementary material for: Cca-miR398 increases copper sulfate stress sensitivity via the regulation of CSD mRNA transcription levels in transgenic Arabidopsis thaliana
Source: PeerJ. 2020 May 26;8:e9105. doi: 10.7717/peerj.9105 (PMC7258901; doi:10.7717/peerj.9105)
Supplement: Data S4 [file peerj-08-9105-s004.xlsx]

## Sheet: sheet
Figure	Gene Name		Treatments	CT values
				1	2	3
Figure1	cca-miR398		0mm	21.262	21.3494	21.3354
			100mm	22.02	22.12	21.95
			200mm	24.99	25.52	25.68
Figure1	CSD1		0mm	26.4861	26.26	26.5255
	CSD2		0mm	24.6861	25.26	23.9555
	CSD2		0mm	25.3261	25.66	24.9555
	CSD3		0mm	25.4861	25.74	25.1655
	CSD1		100mm	25.12	25	25.2933
	CSD2		100mm	25.02	25.2	25.34
	CSD2		100mm	25.48	25.58	25.55
	CSD3		100mm	25.02	25.28	24.8618
	CSD1		200mm	23.3	23.42	23.32
	CSD2		200mm	23.98	23.63	23.89
	CSD2		200mm	23.49	23.52	23.56
	CSD3		200mm	22.94	23.02	23.06
Figure2	cca-miR398		WT	25.3734	25.5005	25.2933
			Line1	23	23.12	22.98
			Line2	22.7	22.97	22.93
			Line3	23.02	22.95	22.99
Figure5	CSD1	WT	0mm	25.58	25.38	25.2933
		35sPro-MIR398	0mm	25.48	25.46	25.55
		WT	1000mm	24.45	24.57	24.52
		35sPro-MIR398	1000mm	27	27.25	27.15
		WT	2000mm	24.39	24.3	23.99
		35sPro-MIR398	2000mm	29	28.96	28.52
	CSD2	WT	0mm	21.2379	21.2629	21.2335
		35sPro-MIR398	0mm	22.94	23.68	23.42
		WT	1000mm	16.05	16.12	15.95
		35sPro-MIR398	1000mm	25	24.16	24.52
		WT	2000mm	15.97	15.9	15.95
		35sPro-MIR398	2000mm	26.4	26.52	26.68
	CSD3	WT	0mm	24.5456	24.7191	24.8261
		35sPro-MIR398	0mm	28.22	28.26	28.28
		WT	1000mm	21.12	21.03	21.45
		35sPro-MIR398	1000mm	29.95	29.99	30.02
		WT	2000mm	20.54	20.6	20.33
		35sPro-MIR398	2000mm	30.5	30.55	30.02
	miR398	WT	0mm	24.5456	24.7191	24.8261
		35sPro-MIR398	0mm	28.22	28.26	28.28
		WT	1000mm	21.12	21.03	21.45
		35sPro-MIR398	1000mm	29.95	29.99	30.02
		WT	2000mm	20.54	20.6	20.33
		35sPro-MIR398	2000mm	30.5	30.55	30.02
	miR397	WT	0mm	27.1094	27.283	27.2078
		35sPro-MIR398	0mm	27	26.95	26.86
		WT	1000mm	27.86	28.05	28
		35sPro-MIR398	1000mm	27.31	27.52	27.35
		WT	2000mm	29.66	29.35	29.5
		35sPro-MIR398	2000mm	28.4	28.35	28.13
	miR408	WT	0mm	27.9056	27.8535	27.74
		35sPro-MIR398	0mm	27.98	28.06	28.12
		WT	1000mm	28.1	28.16	28.12
		35sPro-MIR398	1000mm	28.99	28.75	28.48
		WT	2000mm	28.49	28.55	28.52
		35sPro-MIR398	2000mm	29.98	29.55	30.02
